# Supplementary material for: Prefrontal Cortex Response to Prenatal Insult and Postnatal Opioid Exposure
Source: Genes (Basel). 2022 Jul 30;13(8):1371. doi: 10.3390/genes13081371 (PMC9407090; doi:10.3390/genes13081371)
Supplement: Supplementary file 1 [file genes-13-01371-s001.zip]

Archive with 1 entries (1 files):
- genes-1820295-supplementary.pdf
